# Supplementary material for: Plasma Concentration of Advanced Glycation End-Products From Wild Canids and Domestic Dogs Does Not Change With Age or Across Body Masses
Source: Front Vet Sci. 2021 Jan 26;8:637132. doi: 10.3389/fvets.2021.637132 (PMC7870499; doi:10.3389/fvets.2021.637132)
Supplement: Supplementary file 1 [file Table_1.XLSX]

## Sheet: Sheet1
Breed/Species	Weight (Kg)	Age (years)	AGE-BSA (ug/ml)
Arctic fox	4.5	8.66	22.6253
Bushdog	6.5	10.25	40.347
Gray wolf	31	3.4167	33.3715
Maned wolf	23.1293	2	36.7013
Maned wolf	23.356	2	40.8744
Maned wolf	16.78	7	81.423
Maned wolf	27.8	6.916	35.6941
Maned wolf	27.85	6.66	60.7397
Maned wolf	29.5	8.416	61.9809
African wild dog	30.4	1.916	40.3139
African wild dog	27.6	1.916	52.5904
African wild dog	30.4	1.916	46.5345
Coyote	11.8	15.33	19.9537
Coyote	13.3	7	30.9133
Coyote	16.2	7	20.9716
Coyote	16.1	7	23.9376
Coyote	12.9	7	30.8099
Coyote	16.5	6	38.7417
Coyote	17.3	6	18.4605
Coyote	12	6	28.114
Coyote	16	6	32.8153
Coyote	16.3	5	34.4481
Coyote	14.2	5	47.2534
Coyote	14.6	5	27.6778
Coyote	14.5	4	37.5753
Coyote	18.3	3	25.0194
Coyote	14.7	3	38.7574
Coyote	16.1	3	32.5791
Coyote	11.4	3	18.7717
Coyote	12	3	24.7077
Coyote	17.1	2	33.3459
Coyote	16.4	1	25.927
Coyote	16.1	1	42.9915
Coyote	13.8	1	22.4917
Coyote	12.8	1	30.3613
Coyote	9	0.33	46.1623
Coyote	9.08	0.33	59.5766
Coyote	8	0.33	90.0819
New guinea singing dog	11.5	6.333	25.8054
Dhole	17.69	7	31.6926
Yorkie mix	2.13188	0.5	35.5624
Toy poodle	3.08443	1.33	39.6921
Chihuahua	3.17515	6.25	47.7751
Maltese/ Poodle mix	3.17515	0.8333	24.2555
Maltese	3.6741	5	51.6185
Pomeranian	3.85554	15.75	40.9183
Maltese/poodle mix	3.90089	1	45.0248
Shih tzu mix	3.90089	3	39.2812
Toy Poodle	3.90089	8	25.0733
Yorkshire terrier	4.17305	8	41.0795
Norwich Terrier	4.39985	4.333	34.5455
Shih Tzu/Maltese Mix	4.71736	3	59.6083
Pomeranian/Chihuahua mix	4.80808	2	53.6332
Japanese chin	5.17095	9.5	35.598
MIniature Pinscher	5.39775	5.16667	42.6665
Jack Russell Terrier	5.44311	11	26.2225
Shih Tzu	5.44311	8	40.2608
Cavalier King Charles Spaniel	5.6699	0.5	18.5269
Dachshund	5.8967	13.1667	51.6492
Shih Tzu	6.25957	8	29.0924
Chihuahua	6.66781	6	51.5689
Chihuahua mix	6.71317	3	53.7527
Chinese crested	6.71317	13.75	45.1268
Cocker spaniel/poodle mix	6.71317	3	35.1329
Chihuahua mix	6.80389	10	41.7318
Shih Tzu	6.98532	5	15.0062
Pekingese	7.07604	14	50.1265
Dachshund	7.25748	9	22.6787
Miniature poodle	7.25748	5	51.8626
Yorkie mix	7.80179	5	19.5985
Lhasa Apso	8.3461	12	17.3675
Japanese chin	8.43682	9.5	32.1981
King charles cavalier spaniel	8.52754	8.1667	50.6851
Shih Tzu	8.79969	12	52.2348
Bichon Frise	9.25328	13.75	37.0014
King charles cavalier spaniel	9.25328	6.8333	89.0905
Cockapoo	9.344	7.3333	34.6297
Pug	9.344	9.41667	32.2322
Miniature Pinscher	9.70688	11	48.2426
Pomeranian mix	9.97903	7	37.2894
Pug	9.97903	3	17.7421
Boston Terrier	10.3419	11	46.4412
Border Terrier	10.3873	13.667	31.3158
Beagle	10.7048	4	61.7443
Beagle	11.0677	2	26.7639
Pug	13.5171	2	15.1703
French Bulldog	11.8841	2	20.1659
Shih Tzu	12.0656	10	45.2764
Beagle	12.3377	13	43.8959
Westhighland white terrier mix	12.7006	2.1667	40.6221
Terrier mix	13.2449	8	16.365
Cocker Spaniel	14.0614	14	16.5738
Shetland sheepdog	14.0614	10.667	41.0768
Pug/Beagle mix	14.7871	4	28.5164
Pembroke Welsh Corgi	14.9685	3	71.1589
Schipperke	14.9685	10	45.6466
Australian Cattle Dog	15.8757	14	51.8203
Sharpei	19.323	9.75	38.3947
Belgian Tervuren	19.6859	3.5	44.5251
Goldendoodle	21.5003	11.5	35.6414
Golden Retriever	22.226	0.5	19.5985
Portuguese water dog	22.3167	10.833	33.544
Border Collie	22.4075	13	11.9832
Standard Schnauzer	22.7703	4	10.2494
Redbone coonhound	23.1786	11.4167	55.7068
Golden Retriever	23.2239	1.33	33.5467
Goldendoodle	23.5868	3	28.8623
Wire Haired Pointing Griffon	23.5868	12	54.6836
Bulldog mix	24.0404	2	21.6928
Beagle mix	24.5847	2	29.1771
Wired Haired Pointing Griffon	24.9476	5	24.7699
Smooth coat collie	25.4012	6.25	53.435
American pitbull	25.5826	9.333	35.5004
English Bulldog	25.764	4	13.4035
Flat-coated retriver	25.8548	1.333	29.96
German Shepherd	26.3084	11.25	37.4806
Australian shepherd	26.3991	10.5	32.8129
German Shepherd	26.4898	4.25	35.636
Labrador retriever	26.5805	7	39.8155
Wired Haired Pointing Griffon	26.6712	8	23.4631
English Shepherd	27.1248	10	48.0026
Labrador retriever	27.2155	0.58	16.854
Flat-coated retriever	27.4877	5.333	24.8671
Golden Retriever	27.9413	1.33	31.4802
American Staffordshire Terrier	28.5763	2	22.8643
Catahoula Mix	29.8464	5	48.0938
Boxer	30.3907	12	14.4273
Labrador retriever	30.4814	3	21.121
Labrador retriever	30.5721	11.8333	56.5513
Labrador retriever	30.8443	3	42.6689
German Shepherd	31.6607	1	17.2057
Collie mix	31.7515	11.8333	39.1942
Mastiff mix	31.7515	1	26.4368
Lab mix	31.9329	7.1667	52.9948
Labrador retriever	32.6587	1	21.9842
Labrador retriever	32.6587	9.5	14.616
Old English bulldog	33.838	3	46.0641
Labrador mix	33.9287	6	15.5253
Chesapeake Bay retriever	34.2009	5.1667	64.5057
Shepherd Mix	34.2462	9	33.7016
Labrador retriever	34.2916	4.333	39.9011
Labrador retriever	34.2916	10.75	47.275
Labrador mix	34.9266	5	26.4368
Labrador retriever	35.1988	3.333	39.9258
Labrador retriever	35.3802	2	60.366
Labrador retriever	35.4709	2	41.1626
Shepherd Mix	36.106	5.6667	43.9323
Lab/shepherd mix	36.8317	4	56.278
Golden Retriever	36.9224	3	37.1897
German Shepherd	37.1946	5	43.4054
Shepherd mix	37.1946	3	20.4456
Goldendoodle	37.376	5	83.4385
Labrador retriever	37.6482	3	44.5686
Labrador/Pit bull mix	37.6482	1	26.3615
German shepherd/Labrador mix	37.9203	4	37.4896
Retriever mix	38.9182	10	40.5406
Hound mix	39.1904	8.1666	50.1114
Shepherd/lab mix	43.182	5	14.0253
German shepherd	43.5449	7	47.4824
Bernese mountain dog	44.9056	5.333	44.6086
Labrador retriever	44.9056	7	40.4318
Labrador mix	45.3592	10	34.7144
Bernese mountain dog	45.6314	3.3333	48.3343
Rottweiler	47.6272	6	47.4039
Bernese mountain dog	47.9901	5.1667	37.406
Labrador retriever	48.7158	7	56.5622
Chesapeake Bay Retriever	49.3508	6	32.257
German Shepherd	49.8952	10.1667	48.7931
Saint Bernard Mix	49.8952	6	57.0067
Bernese mountain dog	50.3488	5.833	62.5549
Great Pyrenees	51.4827	4.6667	39.1641
Saint Bernard Mix	57.1526	8	34.8136
